# Supplementary material for: Euonymus maotaiensis M.T.An & Xu Wu, sp. nov., a new species of Euonymus (Celastraceae) from southwest China
Source: PhytoKeys. 2026 Feb 2;270:143–53. doi: 10.3897/phytokeys.270.171340 (PMC12887579; doi:10.3897/phytokeys.270.171340)
Supplement: XML Treatment for Euonymus maotaiensis [file phytokeys.270.171340-treatment1.xml]

<!DOCTYPE tp:taxon-treatment
  PUBLIC "-//TaxonX//DTD Taxonomic Treatment Publishing DTD v0 20100105//EN" "tax-treatment-NSO.dtd">
<tp:taxon-treatment xmlns:tp="http://www.plazi.org/taxpub"><tp:treatment-meta><kwd-group><label>Taxon classification</label><kwd>
                <named-content content-type="kingdom">Plantae</named-content>
              </kwd><kwd>
                <named-content content-type="order">Celastrales</named-content>
              </kwd><kwd>
                <named-content content-type="family">Celastraceae</named-content>
              </kwd></kwd-group><mixed-citation publication-type="journal"><person-group><name><surname>Wu</surname><given-names>Xu</given-names></name><name><surname>Liu</surname><given-names>Feng</given-names></name><name><surname>An</surname><given-names>Ming-Tai</given-names></name><name><surname>Yu</surname><given-names>Jiang-Hong</given-names></name><name><surname>Yang</surname><given-names>Wan-Ying</given-names></name></person-group><article-title><italic><tp:taxon-name><tp:taxon-name-part taxon-name-part-type="genus" reg="Euonymus">Euonymus</tp:taxon-name-part> <tp:taxon-name-part taxon-name-part-type="species" reg="maotaiensis">maotaiensis</tp:taxon-name-part></tp:taxon-name></italic> M.T.An &amp; Xu Wu, sp. nov., a new species of <italic><tp:taxon-name><tp:taxon-name-part taxon-name-part-type="genus" reg="Euonymus">Euonymus</tp:taxon-name-part></tp:taxon-name></italic> (<tp:taxon-name><tp:taxon-name-part taxon-name-part-type="family" reg="Celastraceae">Celastraceae</tp:taxon-name-part></tp:taxon-name>) from southwest China</article-title><source>PhytoKeys</source><day>02</day><month>02</month><year>2026</year><volume>270</volume><fpage>143</fpage><lpage>153</lpage><pub-id pub-id-type="doi">10.3897/phytokeys.270.171340</pub-id></mixed-citation></tp:treatment-meta><tp:nomenclature><tp:taxon-name><object-id xmlns:xlink="http://www.w3.org/1999/xlink" content-type="arpha" xlink:type="simple">17559297-DB24-5033-AD24-BECB84CAA617</object-id>
                    		<tp:taxon-name-part taxon-name-part-type="genus" reg="Euonymus">Euonymus</tp:taxon-name-part> <tp:taxon-name-part taxon-name-part-type="species" reg="maotaiensis">maotaiensis</tp:taxon-name-part>
                    	
                    		<object-id xmlns:xlink="http://www.w3.org/1999/xlink" content-type="ipni" xlink:type="simple">urn:lsid:ipni.org:names:77376161-1</object-id>
                    	</tp:taxon-name><tp:taxon-authority>M.T.An &amp; Xu Wu</tp:taxon-authority><tp:taxon-status xmlns:xlink="http://www.w3.org/1999/xlink" xlink:type="simple">sp. nov.</tp:taxon-status><xref ref-type="fig" rid="F2">Figs 2</xref><xref ref-type="fig" rid="F3">, 3</xref><xref ref-type="fig" rid="F4">, 4</xref></tp:nomenclature><tp:treatment-sec sec-type="Type"><title>Type.</title><p>China. • Guizhou Province: Renhuai City, Maotai, <named-content xmlns:xlink="http://www.w3.org/1999/xlink" content-type="dwc:verbatimCoordinates" xlink:type="simple">27°43'N, 106°13'E</named-content>, alt. 500 m, 26 October 2024, <italic>Ming-tai An, Feng Liu, Xu Wu, Jiang-hong Yu</italic>, GZAC-WX-2594 (holotype: GZAC!).</p><fig id="F1" position="float" orientation="portrait"><object-id xmlns:xlink="http://www.w3.org/1999/xlink" content-type="doi" xlink:type="simple">10.3897/phytokeys.270.171340.figure1</object-id><object-id xmlns:xlink="http://www.w3.org/1999/xlink" content-type="arpha" xlink:type="simple">4CE1FFED-F477-52A2-9778-CCB109357448</object-id><label>Figure 1.</label><caption><p>Geographical distribution of <italic><tp:taxon-name><tp:taxon-name-part taxon-name-part-type="genus" reg="Euonymus">Euonymus</tp:taxon-name-part> <tp:taxon-name-part taxon-name-part-type="species" reg="maotaiensis">maotaiensis</tp:taxon-name-part></tp:taxon-name></italic>.</p></caption><graphic xmlns:xlink="http://www.w3.org/1999/xlink" xlink:href="phytokeys-270-143_article-171340__-g001.jpg" id="oo_1525295.jpg" position="float" orientation="portrait" xlink:type="simple"><uri content-type="original_file" xlink:type="simple">https://binary.pensoft.net/fig/1525295</uri></graphic></fig><fig id="F2" position="float" orientation="portrait"><object-id xmlns:xlink="http://www.w3.org/1999/xlink" content-type="doi" xlink:type="simple">10.3897/phytokeys.270.171340.figure2</object-id><object-id xmlns:xlink="http://www.w3.org/1999/xlink" content-type="arpha" xlink:type="simple">156D15CD-CE0D-588C-B48B-A831DF554F4D</object-id><label>Figure 2.</label><caption><p><italic><tp:taxon-name><tp:taxon-name-part taxon-name-part-type="genus" reg="Euonymus">Euonymus</tp:taxon-name-part> <tp:taxon-name-part taxon-name-part-type="species" reg="maotaiensis">maotaiensis</tp:taxon-name-part></tp:taxon-name></italic>. <bold>A</bold>. Habitat; <bold>B, C</bold>. Plant; <bold>D</bold>. Karst habitat.</p></caption><graphic xmlns:xlink="http://www.w3.org/1999/xlink" xlink:href="phytokeys-270-143_article-171340__-g002.jpg" id="oo_1525296.jpg" position="float" orientation="portrait" xlink:type="simple"><uri content-type="original_file" xlink:type="simple">https://binary.pensoft.net/fig/1525296</uri></graphic></fig><fig id="F3" position="float" orientation="portrait"><object-id xmlns:xlink="http://www.w3.org/1999/xlink" content-type="doi" xlink:type="simple">10.3897/phytokeys.270.171340.figure3</object-id><object-id xmlns:xlink="http://www.w3.org/1999/xlink" content-type="arpha" xlink:type="simple">45C307E4-B0BA-5397-9125-F91117802BCF</object-id><label>Figure 3.</label><caption><p><italic><tp:taxon-name><tp:taxon-name-part taxon-name-part-type="genus" reg="Euonymus">Euonymus</tp:taxon-name-part> <tp:taxon-name-part taxon-name-part-type="species" reg="maotaiensis">maotaiensis</tp:taxon-name-part></tp:taxon-name></italic>. <bold>A, D, E</bold>. Branches with flowers; <bold>B</bold>. Branches with fruits; <bold>C</bold>. Lenticels on the old branches; <bold>F</bold>. Lenticels on the young branches; <bold>G</bold>. Serrate of leaf margin; <bold>H</bold>. Ovules; <bold>I</bold>. Buds; <bold>J</bold>. Number of perianth segments; <bold>K</bold>. Side view of flowers; <bold>L</bold>. Top view of flowers; <bold>M</bold>. Bottom view of flowers; <bold>N</bold>. Immature fruits; <bold>O</bold>. Top view of mature fruits; <bold>P</bold>. Bottom view of mature fruits; <bold>Q</bold>. Anatomical diagram of mature fruit; <bold>R</bold>. Seeds.</p></caption><graphic xmlns:xlink="http://www.w3.org/1999/xlink" xlink:href="phytokeys-270-143_article-171340__-g003.jpg" id="oo_1525297.jpg" position="float" orientation="portrait" xlink:type="simple"><uri content-type="original_file" xlink:type="simple">https://binary.pensoft.net/fig/1525297</uri></graphic></fig><fig id="F4" position="float" orientation="portrait"><object-id xmlns:xlink="http://www.w3.org/1999/xlink" content-type="doi" xlink:type="simple">10.3897/phytokeys.270.171340.figure4</object-id><object-id xmlns:xlink="http://www.w3.org/1999/xlink" content-type="arpha" xlink:type="simple">9C86B337-DE3D-5D8A-89F2-776361B4643C</object-id><label>Figure 4.</label><caption><p><italic><tp:taxon-name><tp:taxon-name-part taxon-name-part-type="genus" reg="Euonymus">Euonymus</tp:taxon-name-part> <tp:taxon-name-part taxon-name-part-type="species" reg="maotaiensis">maotaiensis</tp:taxon-name-part></tp:taxon-name></italic>. <bold>A</bold>. Branches with flowers; <bold>B</bold>. Leaf (adaxial surface above, abaxial surface below); <bold>C</bold>. Inflorescence; <bold>D</bold>. Side view of flowers; <bold>E</bold>. Top view of flowers; <bold>F</bold>. Bottom view of flowers; <bold>G</bold>. Top view of fruits; <bold>H</bold>. Bottom view of fruits; <bold>I</bold>. Anatomical diagram of fruit; <bold>J</bold>. Seeds. [Drawn by Yi Wang].</p></caption><graphic xmlns:xlink="http://www.w3.org/1999/xlink" xlink:href="phytokeys-270-143_article-171340__-g004.jpg" id="oo_1525298.jpg" position="float" orientation="portrait" xlink:type="simple"><uri content-type="original_file" xlink:type="simple">https://binary.pensoft.net/fig/1525298</uri></graphic></fig></tp:treatment-sec><tp:treatment-sec sec-type="Diagnosis"><title>Diagnosis.</title><p><italic><tp:taxon-name><tp:taxon-name-part taxon-name-part-type="genus" reg="Euonymus">E.</tp:taxon-name-part> <tp:taxon-name-part taxon-name-part-type="species" reg="maotaiensis">maotaiensis</tp:taxon-name-part></tp:taxon-name></italic> is morphologically similar to <italic><tp:taxon-name><tp:taxon-name-part taxon-name-part-type="genus" reg="Euonymus">E.</tp:taxon-name-part> <tp:taxon-name-part taxon-name-part-type="species" reg="chloranthoides">chloranthoides</tp:taxon-name-part></tp:taxon-name></italic> but can be distinguished by several key characteristics (Table <xref ref-type="table" rid="T1">1</xref>): its broadly lanceolate leaves (as opposed to elliptic to oblong – elliptic), longer petioles (5–12 mm vs. 1–2 mm), longer peduncles (4–9 cm vs. 1–2 cm), 4- or 5-merous flowers (vs. strictly 4-merous), suborbicular petals with the upper half completely recurved abaxially (vs. planar petals), and indehiscent, 4–5 shallowly sulcate globose capsules (vs. 5-lobed capsules dehiscent to near the midpoint).</p><table-wrap id="T1" position="float" orientation="portrait"><label>Table 1.</label><caption><p>Morphological comparison between <italic><tp:taxon-name><tp:taxon-name-part taxon-name-part-type="genus" reg="Euonymus">E.</tp:taxon-name-part> <tp:taxon-name-part taxon-name-part-type="species" reg="maotaiensis">maotaiensis</tp:taxon-name-part></tp:taxon-name></italic> and related species, including those distributed in the same area.</p></caption><table><tbody><tr><td rowspan="1" colspan="1">Character</td><td rowspan="1" colspan="1">
                      <italic>
                        <tp:taxon-name><tp:taxon-name-part taxon-name-part-type="genus" reg="Euonymus">E.</tp:taxon-name-part> <tp:taxon-name-part taxon-name-part-type="species" reg="maotaiensis">maotaiensis</tp:taxon-name-part></tp:taxon-name>
                      </italic>
                    </td><td rowspan="1" colspan="1">
                      <italic>
                        <tp:taxon-name><tp:taxon-name-part taxon-name-part-type="genus" reg="Euonymus">E.</tp:taxon-name-part> <tp:taxon-name-part taxon-name-part-type="species" reg="chloranthoides">chloranthoides</tp:taxon-name-part></tp:taxon-name>
                      </italic>
                    </td><td rowspan="1" colspan="1">
                      <italic>
                        <tp:taxon-name><tp:taxon-name-part taxon-name-part-type="genus" reg="Euonymus">E.</tp:taxon-name-part> <tp:taxon-name-part taxon-name-part-type="species" reg="chengduensis">chengduensis</tp:taxon-name-part></tp:taxon-name>
                      </italic>
                    </td><td rowspan="1" colspan="1">
                      <italic>
                        <tp:taxon-name><tp:taxon-name-part taxon-name-part-type="genus" reg="Euonymus">E.</tp:taxon-name-part> <tp:taxon-name-part taxon-name-part-type="species" reg="chinensis">chinensis</tp:taxon-name-part></tp:taxon-name>
                      </italic>
                    </td></tr><tr><td rowspan="1" colspan="1">Branchlets</td><td rowspan="1" colspan="1">Slightly 4-angled</td><td rowspan="1" colspan="1">With four narrow ridges</td><td rowspan="1" colspan="1">Initially 4-angled, becoming terete at maturity</td><td rowspan="1" colspan="1">Slightly 4-angled</td></tr><tr><td rowspan="1" colspan="1">Leaf texture</td><td rowspan="1" colspan="1">Rigidly leathery</td><td rowspan="1" colspan="1">Thinly leathery</td><td rowspan="1" colspan="1">Thinly leathery</td><td rowspan="1" colspan="1">Leathery</td></tr><tr><td rowspan="1" colspan="1">Leaf shape</td><td rowspan="1" colspan="1">Broadly lanceolate (rarely lanceolate or elliptic)</td><td rowspan="1" colspan="1">Obovate, narrowly oblong-obovate, or elliptic to narrowly elliptic</td><td rowspan="1" colspan="1">Narrowly ovate, ovate-elliptic, or ovate-lanceolate</td><td rowspan="1" colspan="1">Obovate, elliptic, or oblong-broadly lanceolate</td></tr><tr><td rowspan="1" colspan="1">Leaf margin</td><td rowspan="1" colspan="1">Irregularly sharp serrate</td><td rowspan="1" colspan="1">Regularly coarsely spinose-dentate</td><td rowspan="1" colspan="1">More or less regularly spinose-dentate</td><td rowspan="1" colspan="1">Subentire</td></tr><tr><td rowspan="1" colspan="1">Petiole length</td><td rowspan="1" colspan="1">5–12 mm</td><td rowspan="1" colspan="1">1–2 mm</td><td rowspan="1" colspan="1">2–3 mm</td><td rowspan="1" colspan="1">6–10 mm</td></tr><tr><td rowspan="1" colspan="1">Inflorescence</td><td rowspan="1" colspan="1">2–3-flowered (rarely &gt; 10)</td><td rowspan="1" colspan="1">3-flowered</td><td rowspan="1" colspan="1">3–7-flowered</td><td rowspan="1" colspan="1">3–15-flowered</td></tr><tr><td rowspan="1" colspan="1">Peduncle length</td><td rowspan="1" colspan="1">4–9 cm</td><td rowspan="1" colspan="1">1–2 cm</td><td rowspan="1" colspan="1">1.5–4.5 cm</td><td rowspan="1" colspan="1">2–4 cm</td></tr><tr><td rowspan="1" colspan="1">Flower merosity</td><td rowspan="1" colspan="1">Usually 5-merous (rarely four)</td><td rowspan="1" colspan="1">5-merous</td><td rowspan="1" colspan="1">4-merous</td><td rowspan="1" colspan="1">4-merous</td></tr><tr><td rowspan="1" colspan="1">Flower color</td><td rowspan="1" colspan="1">Purple-black</td><td rowspan="1" colspan="1">Purple-black</td><td rowspan="1" colspan="1">Deep red or dark red</td><td rowspan="1" colspan="1">White or yellowish-green</td></tr><tr><td rowspan="1" colspan="1">Petals</td><td rowspan="1" colspan="1">Broadly ovate, margin recurved, white-membranous, and irregularly undulate</td><td rowspan="1" colspan="1">Obovate, margin recurved with shallow irregular teeth</td><td rowspan="1" colspan="1">Ovate to broadly ovate, margin revolute, entire</td><td rowspan="1" colspan="1">Orbicular or obovate, margin flat, entire</td></tr><tr><td rowspan="1" colspan="1">Capsule</td><td rowspan="1" colspan="1">Globose, indehiscent, shallowly sulcate</td><td rowspan="1" colspan="1">5-lobed, dehiscent to near midpoint</td><td rowspan="1" colspan="1">Subglobose, indehiscent, shallowly sulcate</td><td rowspan="1" colspan="1">Triangular-ovoid, dehiscent, deeply 4-lobed, or broadly 4-angled</td></tr></tbody></table></table-wrap></tp:treatment-sec><tp:treatment-sec sec-type="Description"><title>Description.</title><p><bold><italic>Evergreen shrubs</italic></bold>, 1.5–4 m tall, glabrous throughout. <bold><italic>Trunk</italic></bold> and <bold><italic>branches</italic></bold> with conspicuous longitudinal lenticels; <bold><italic>branchlets</italic></bold> slightly 4-angled, green; <bold><italic>Leaves</italic></bold> opposite, rigidly coriaceous, extremely brittle when dry, usually broadly lanceolate, rarely lanceolate or elliptic, 6–12 × 2–6 cm, apex acuminate, base cuneate to broadly cuneate, margin irregularly sharp serrate; venation conspicuous on both surfaces, midvein raised abaxially, flush to slightly raised adaxially, lateral veins 6–9 pairs, impressed adaxially, prominent abaxially, anastomosing near the margin, reticulate with tertiary veinlets; <bold><italic>petiole</italic></bold> 0.5–1.2 cm long. <bold><italic>Inflorescences</italic></bold> mostly cymes with 2–3 flowers, rarely compound thyrses to &gt; 10 flowers, extra-axillary or occasionally axillary; Peduncle elongate, 4–9 cm long; <bold><italic>Flowers</italic></bold> usually 5-merous, rarely 4-merous, purple-black, ca. 1 cm in diam; Pedicel usually purple-black (occasionally green), 0.5–0.9 cm long; <bold><italic>Bracts</italic></bold> usually longer than bracteoles, both linear, 0.4–1.1 cm long; <bold><italic>Sepals</italic></bold> suborbicular, purple-black or green, ca. half as long as petals, margin membranous; <bold><italic>Petals</italic></bold> suborbicular, purple-black, the upper half of the petal is completely reflexed and obscured from view, margin white-membranous and undulate, irregularly undulate; <bold><italic>Staminal</italic></bold> filaments Ca. 1 mm long; <bold><italic>Pistil</italic></bold> styles absent, stigma shortly columnar, disk flat, 4- 5-lobed. ovules erect to pendulous, 2 per locule. <bold><italic>Capsule</italic></bold> globose, red, 1–2 cm in diam, indehiscent with only 4–5 shallowly sulcate, usually 1 developed per inflorescence; fruiting pedicel slender, green; <bold><italic>Seeds</italic></bold> 4–5, bright orange-red in vivo.</p></tp:treatment-sec><tp:treatment-sec sec-type="Distribution and habitat"><title>Distribution and habitat.</title><p>This species is distributed in Maotai Town and Maoba Town, Renhuai City, Zunyi City, Guizhou Province (Fig. <xref ref-type="fig" rid="F1">1</xref>), at an elevation of ca. 500 m. It may be distributed in Sichuan Province and Chongqing City from the PPBC picture. It grows in well-lit broad-leaved forests along river valleys.</p></tp:treatment-sec><tp:treatment-sec sec-type="Phenology"><title>Phenology.</title><p>Flowering May – June; fruiting October – December.</p></tp:treatment-sec><tp:treatment-sec sec-type="Etymology"><title>Etymology.</title><p>“<tp:taxon-name><tp:taxon-name-part taxon-name-part-type="genus" reg="Euonymus"/><tp:taxon-name-part taxon-name-part-type="species">maotaiensis</tp:taxon-name-part></tp:taxon-name>” refers to the discovery site of this species.</p></tp:treatment-sec><tp:treatment-sec sec-type="Local name"><title>Local name.</title><p>Simplified Chinese: 茅台卫矛.</p></tp:treatment-sec><tp:treatment-sec sec-type="Conservation status"><title>Conservation status.</title><p>We investigated potential habitats in the surrounding area and identified two populations totaling approximately 42 individuals. <italic><tp:taxon-name><tp:taxon-name-part taxon-name-part-type="genus" reg="Euonymus">Euonymus</tp:taxon-name-part> <tp:taxon-name-part taxon-name-part-type="species" reg="maotaiensis">maotaiensis</tp:taxon-name-part></tp:taxon-name></italic> primarily grows along forest edges, particularly on roadside margins, but was not observed in denser understory areas. In addition, a review of specimens and image databases from regions with similar habitats and elevations revealed that photographs taken by Li Xiaodong in Wuhan City, Hubei Province (PPBC id: 22545059–22545070) and those taken by Zhang Hua’an in Xuyong County, Luzhou City, Sichuan Province (PPBC id: 12794935, 12794949) represent <italic><tp:taxon-name><tp:taxon-name-part taxon-name-part-type="genus" reg="Euonymus">E.</tp:taxon-name-part> <tp:taxon-name-part taxon-name-part-type="species" reg="maotaiensis">maotaiensis</tp:taxon-name-part></tp:taxon-name></italic>. However, because a comprehensive investigation of the population status of <italic><tp:taxon-name><tp:taxon-name-part taxon-name-part-type="genus" reg="Euonymus">E.</tp:taxon-name-part> <tp:taxon-name-part taxon-name-part-type="species" reg="maotaiensis">maotaiensis</tp:taxon-name-part></tp:taxon-name></italic> has not yet been conducted, we recommend provisionally classifying it as Data Deficient (<abbrev xmlns:xlink="http://www.w3.org/1999/xlink" xlink:title="Data Deficient" xlink:type="simple">DD</abbrev>) according to IUCN criteria (<xref ref-type="bibr" rid="B8">IUCN 2022</xref>).</p></tp:treatment-sec><ref-list><ref id="B8"><mixed-citation xmlns:xlink="http://www.w3.org/1999/xlink" xlink:type="simple">IUCN (2022) Guidelines for using the IUCN Red List categories and criteria. Version 15.1: Prepared by the Standards and Petitions Committee in July 2022.</mixed-citation></ref></ref-list></tp:taxon-treatment>
